# Supplementary material for: Mitomycin C eliminates cyanobacterial transcription without detectable prophage induction in a Microcystis-dominated harmful algal bloom in Lake Erie
Source: Microbiol Spectr. 2025 Apr 9;13(5):e02872-24. doi: 10.1128/spectrum.02872-24 (PMC12054034; doi:10.1128/spectrum.02872-24)
Supplement: Table S1 — Summary of mapped reads. [file spectrum.02872-24-s0002.xlsx]

## Sheet: Sheet1
Table S1. Summary of mapped reads.
		rRNA depleted	Reads Mapped to	Percent		Reads Mapped to	Percent
Experiment	Treatment	Trimmed Reads	Total Community	Mapped Reads		Viral Contigs	Mapped Reads
P-limited	T0-A	56400850	41071897	0.728214		225222	0.00399324
P-limited	T0-B	63632850	44503332	0.699377		218261	0.00343001
P-limited	T0-C	57978128	39349997	0.678704		184706	0.00318579
P-limited	Control-A	67715432	41378477	0.611064		270045	0.00398794
P-limited	Control-B	51188070	31099053	0.607545		147575	0.002883
P-limited	Control-C	60800118	34010905	0.559389		208287	0.00342577
P-limited	Mitomycin C-A	48832400	30313186	0.62076		124991	0.00255959
P-limited	Mitomycin C-B	50175052	23258407	0.463545		203617	0.00405813
P-limited	Mitomycin C-C	56678306	27616176	0.487244		443558	0.00782589
	Total	513401206	312601430			2026262
	Avg.	5.70446e+07	3.47335e+07	0.608883		225140	0.00394674
		rRNA depleted	Reads Mapped to	Percent		Reads Mapped to	Percent
Experiment	Treatment	Trimmed Reads	Total Community	Mapped Reads		Viral Contigs	Mapped Reads
P-replete	T0-A	46380790	33364761	0.719366		153108	0.00330111
P-replete	T0-B	48479620	37284864	0.769083		170805	0.00352323
P-replete	T0-C	61206920	47567316	0.777156		200851	0.00328151
P-replete	Control-A	41996260	29324279	0.698259		123965	0.00295181
P-replete	Control-B	39900526	26550463	0.665416		156122	0.00391278
P-replete	Control-C	52867550	30099816	0.569344		174045	0.0032921
P-replete	Mitomycin C-A	62490168	38703489	0.619353		369500	0.00591293
P-replete	Mitomycin C-B	20807412	11969753	0.575264		56420	0.00271153
P-replete	Mitomycin C-C	63326704	34076097	0.5381		146813	0.00231834
	Total	437455950	288940838			1551629
	Avg.	4.86062e+07	3.21045e+07	0.660503		172403	0.00354694
