# Supplementary material for: Mitomycin C eliminates cyanobacterial transcription without detectable prophage induction in a Microcystis-dominated harmful algal bloom in Lake Erie
Source: Microbiol Spectr. 2025 Apr 9;13(5):e02872-24. doi: 10.1128/spectrum.02872-24 (PMC12054034; doi:10.1128/spectrum.02872-24)
Supplement: Table S2 — Classification of viral contigs. [file spectrum.02872-24-s0003.xlsx]

## Sheet: P-limited Experiment
Table S2. Classification of viral contigs. P-limited experiment.
Contig#	classification	reason	superkingdom	phylum	class	order	family	genus	species	HeatMapViralClassification	Putative Species of Host
C559839	taxid assigned	based on 8/9 ORFs	Viruses: 1.00	Uroviricota: 1.00	Caudoviricetes: 1.00	NA	Autographiviridae: 0.92	no support	no support	Cyanobacteria	Synechococcus
C104846	taxid assigned	based on 9/31 ORFs	Viruses: 1.00	Uroviricota: 1.00	Caudoviricetes: 1.00	NA	Kyanoviridae: 0.78	no support	no support	A-proteobacteria
C163121	taxid assigned	based on 2/3 ORFs	Viruses: 1.00	Uroviricota: 0.82	Caudoviricetes: 0.82	NA	Kyanoviridae: 0.82	Lipsvirus: 0.82	Lipsvirus ssm7*: 0.82	Cyanobacteria	Synechococcus
C103312	taxid assigned	based on 6/7 ORFs	Viruses: 1.00	Uroviricota: 1.00	Caudoviricetes: 1.00	NA	Autographiviridae: 1.00	no support	no support	Cyanobacteria	Synechococcus
C372018	taxid assigned	based on 4/6 ORFs	Viruses: 1.00	Uroviricota: 1.00	Caudoviricetes: 1.00	NA	Kyanoviridae: 0.84	no support	no support
C450202	taxid assigned	based on 8/9 ORFs	Viruses: 1.00	Uroviricota: 1.00	Caudoviricetes: 1.00	NA	Kyanoviridae: 1.00	Salacisavirus: 0.52	Salacisavirus pssm2*: 0.52	Cyanobacteria	Procholorcoccus
C808266	taxid assigned	based on 12/12 ORFs	Viruses: 1.00	Uroviricota: 1.00	Caudoviricetes: 1.00	NA	Kyanoviridae: 1.00	no support	no support	Cyanobacteria	Synechococcus
C866105	taxid assigned	based on 3/4 ORFs	Viruses: 1.00	Uroviricota: 1.00	Caudoviricetes: 1.00	NA	Autographiviridae: 1.00	no support	no support	Cyanobacteria	Synechococcus
C653033	taxid assigned	based on 1/3 ORFs	Viruses: 1.00	Duplornaviricota: 1.00	Chrymotiviricetes: 1.00	Ghabrivirales: 1.00	Totiviridae: 1.00	NA	Armigeres subalbatus virus SaX06-AK20: 1.00	RNA
C578646	taxid assigned	based on 2/22 ORFs	Viruses: 1.00	Uroviricota: 1.00	Caudoviricetes*: 1.00	no support	no support	no support	no support	Cyanobacteria	Kovacikia
C378321	no taxid assigned	no hits to database
C672488	taxid assigned	based on 9/11 ORFs	Viruses: 1.00	Uroviricota: 1.00	Caudoviricetes: 1.00	NA	Autographiviridae: 0.96	no support	no support	Cyanobacteria	Synechococcus
C309186	taxid assigned	based on 1/3 ORFs	Viruses: 1.00	Uroviricota: 1.00	Caudoviricetes: 1.00	NA	NA	Aokuangvirus: 1.00	Aokuangvirus SCBWM1*: 1.00
C224748	taxid assigned	based on 5/5 ORFs	Viruses: 1.00	Uroviricota: 0.93	Caudoviricetes: 0.93	NA	Autographiviridae: 0.93	Sednavirus: 0.66	Sednavirus SRIP2*: 0.66	Cyanobacteria	Synechococcus
C675411	taxid assigned	based on 3/3 ORFs	Viruses: 1.00	Uroviricota: 1.00	Caudoviricetes: 1.00	NA	Autographiviridae: 1.00	NA	Synechococcus phage S-CBP1: 1.00	Cyanobacteria	Synechococcus
C873504	taxid assigned	based on 2/2 ORFs	Viruses: 1.00	no support	no support	no support	no support	no support	no support
C808547	no taxid assigned	no hits to database
C473355	taxid assigned	based on 2/14 ORFs	Viruses: 1.00	Uroviricota: 1.00	Caudoviricetes*: 1.00	no support	no support	no support	no support
C922507	taxid assigned	based on 3/7 ORFs	Viruses: 1.00	Uroviricota: 1.00	Caudoviricetes: 1.00	no support	no support	no support	no support	B-proteobacteria	Acidivorax
C530596	taxid assigned	based on 3/16 ORFs	Viruses: 1.00	Uroviricota: 1.00	Caudoviricetes: 1.00	NA	NA	Becedseptimavirus: 0.51	Becedseptimavirus BCD7*: 0.51	Cyanobacteria	Nostoc
C293350	taxid assigned	based on 1/9 ORFs	Viruses: 1.00	Uroviricota: 1.00	Caudoviricetes: 1.00	NA	Aggregaviridae: 1.00	Harrekavirus*: 1.00	Harrekavirus harreka*: 1.00		Flammeovirgaceae
C438892	taxid assigned	based on 7/9 ORFs	Viruses: 1.00	Uroviricota: 1.00	Caudoviricetes: 1.00	NA	Autographiviridae: 0.94	no support	no support	A-proteobacteria	Rhizobium
C138660	taxid assigned	based on 4/16 ORFs	Viruses: 1.00	Uroviricota: 1.00	Caudoviricetes: 1.00	NA	Autographiviridae: 1.00	no support	no support	A-proteobacteria	Rhizobium
C829572	taxid assigned	based on 4/28 ORFs	Viruses: 1.00	Uroviricota: 1.00	Caudoviricetes*: 1.00	no support	no support	no support	no support
C541247	taxid assigned	based on 2/14 ORFs	Viruses: 1.00	Uroviricota: 1.00	Caudoviricetes*: 1.00	no support	no support	no support	no support	Cyanobacteria	Microcystis
C469735	taxid assigned	based on 2/4 ORFs	Viruses: 1.00	Uroviricota: 1.00	Caudoviricetes: 1.00	NA	NA	Tankvirus: 0.59	Tankvirus tank*: 0.59	Cyanobacteria	Microcystis
C614976	taxid assigned	based on 8/28 ORFs	Viruses: 1.00	Uroviricota: 1.00	Caudoviricetes*: 1.00	no support	no support	no support	no support	A-proteobacteria	Roseobacter phage
C401909	taxid assigned	based on 2/5 ORFs	Viruses: 1.00	Uroviricota: 1.00	Caudoviricetes: 1.00	NA	NA	NA	Synechococcus phage S-CBS4: 0.59	Cyanobacteria	Synechococcus
C780304	taxid assigned	based on 1/5 ORFs	Viruses: 1.00	Nucleocytoviricota: 1.00	Megaviricetes: 1.00	Algavirales: 1.00	Phycodnaviridae: 1.00	Prasinovirus: 1.00	Micromonas pusilla virus 12T: 1.00
C293317	taxid assigned	based on 3/10 ORFs	Viruses: 1.00	Uroviricota: 1.00	Caudoviricetes: 1.00	NA	Autographiviridae: 0.53	Qadamvirus: 0.53	Qadamvirus SB28*: 0.53
C69175	taxid assigned	based on 4/8 ORFs	Viruses: 1.00	Uroviricota: 1.00	Caudoviricetes: 1.00	NA	Naomviridae: 0.82	Noahvirus*: 0.82	Noahvirus arc*: 0.82
C638162	taxid assigned	based on 2/8 ORFs	Viruses: 1.00	Uroviricota: 1.00	Caudoviricetes: 1.00	NA	NA	NA	Synechococcus phage S-CBS4: 0.53	Cyanobacteria	Synechococcus
C535193	taxid assigned	based on 1/4 ORFs	Viruses: 1.00	Uroviricota: 1.00	Caudoviricetes: 1.00	NA	Autographiviridae: 1.00	Fussvirus: 1.00	Fussvirus S30C28*: 1.00	B-proteobacteria	Burkholderiaceae
C806855	no taxid assigned	no hits to database
C602506	taxid assigned	based on 2/6 ORFs	Viruses: 1.00	Uroviricota: 1.00	Caudoviricetes*: 1.00	no support	no support	no support	no support
C305084	taxid assigned	based on 1/1 ORFs	Viruses: 1.00	Negarnaviricota: 1.00	Yunchangviricetes: 1.00	Goujianvirales*: 1.00	Yueviridae*: 1.00	Yuyuevirus*: 1.00	no support	RNA
C705391	taxid assigned	based on 1/2 ORFs	Viruses: 1.00	NA	NA	NA	NA	NA	Wenzhou hepe-like virus 2: 1.00
C722451	taxid assigned	based on 18/26 ORFs	Viruses: 1.00	Uroviricota: 0.97	Caudoviricetes: 0.97	NA	NA	Fukuivirus: 0.97	no support	Cyanobacteria
C117492	taxid assigned	based on 2/33 ORFs	Viruses: 1.00	Uroviricota: 1.00	Caudoviricetes: 1.00	NA	NA	Yvonnevirus: 0.55	Gordonia virus Yvonnetastic*: 0.55
C503762	taxid assigned	based on 20/21 ORFs	Viruses: 1.00	Uroviricota: 1.00	Caudoviricetes: 1.00	NA	NA	Fukuivirus: 0.99	no support	Cyanobacteria	Microcystis
C103853	taxid assigned	based on 14/21 ORFs	Viruses: 1.00	Uroviricota: 1.00	Caudoviricetes: 1.00	NA	NA	Fukuivirus: 0.88	no support	Cyanobacteria	Microcystis
C511712	taxid assigned	based on 1/2 ORFs	Viruses: 1.00	Uroviricota: 1.00	Caudoviricetes: 1.00	NA	NA	Immutovirus: 1.00	Immutovirus immuto*: 1.00	Cyanobacteria	Microcystis
C261526	taxid assigned	based on 15/16 ORFs	Viruses: 1.00	Uroviricota: 1.00	Caudoviricetes: 1.00	NA	NA	Fukuivirus: 1.00	no support	Cyanobacteria	Microcystis
C239950	taxid assigned	based on 22/28 ORFs	Viruses: 1.00	Uroviricota: 1.00	Caudoviricetes: 1.00	NA	NA	Fukuivirus: 1.00	no support	Cyanobacteria	Microcystis
C526355	taxid assigned	based on 32/40 ORFs	Viruses: 1.00	Uroviricota: 1.00	Caudoviricetes: 1.00	NA	NA	Fukuivirus: 1.00	no support	Cyanobacteria	Microcystis
C234266	taxid assigned	based on 8/23 ORFs	Viruses: 1.00	Uroviricota: 1.00	Caudoviricetes*: 1.00	no support	no support	no support	no support
C57920	taxid assigned	based on 2/4 ORFs	Viruses: 1.00	Uroviricota: 1.00	Caudoviricetes: 1.00	NA	Demerecviridae: 1.00	no support	no support
C663468	taxid assigned	based on 12/12 ORFs	Viruses: 1.00	Uroviricota: 1.00	Caudoviricetes: 1.00	NA	NA	Fukuivirus: 1.00	no support	Cyanobacteria	Microcystis
C464309	taxid assigned	based on 7/8 ORFs	Viruses: 1.00	Uroviricota: 1.00	Caudoviricetes: 1.00	NA	Demerecviridae: 0.81	no support	no support
C296771	taxid assigned	based on 11/22 ORFs	Viruses: 1.00	Uroviricota: 1.00	Caudoviricetes: 1.00	NA	Demerecviridae: 0.71	no support	no support	G-protoeobacteria
C423707	taxid assigned	based on 2/11 ORFs	Viruses: 1.00	Uroviricota: 1.00	Caudoviricetes: 1.00	NA	NA	Bcepmuvirus: 0.63	no support
C713018	taxid assigned	based on 5/8 ORFs	Viruses: 1.00	Uroviricota: 1.00	Caudoviricetes: 1.00	NA	Autographiviridae: 0.95	no support	no support	A-proteobacteria	Sphingomonas
C292611	taxid assigned	based on 2/4 ORFs	Viruses: 1.00	Uroviricota: 1.00	Caudoviricetes: 1.00	NA	Demerecviridae: 0.69	no support	no support
C915664	no taxid assigned	no hits to database
C84345	taxid assigned	based on 1/1 ORFs	Viruses: 1.00	NA	NA	NA	NA	NA	Beihai picorna-like virus 107: 1.00
C226917	taxid assigned	based on 1/2 ORFs	Viruses: 1.00	no support	no support	no support	no support	no support	no support
C339005	taxid assigned	based on 1/1 ORFs	Viruses: 1.00	NA	NA	NA	NA	NA	Beihai sphaeromadae virus 1: 1.00
C166050	taxid assigned	based on 1/1 ORFs	Viruses: 1.00	NA	NA	NA	NA	NA	Fusarium poae negative-stranded virus 1: 1.00
C944851	taxid assigned	based on 2/2 ORFs	Viruses: 1.00	no support	no support	no support	no support	no support	no support
C923968	taxid assigned	based on 3/3 ORFs	Viruses: 1.00	NA	NA	NA	NA	NA	Hubei sobemo-like virus 3: 0.85
C335543	taxid assigned	based on 1/3 ORFs	Viruses: 1.00	NA	NA	NA	NA	NA	Changjiang hepe-like virus 1: 1.00
C582408	taxid assigned	based on 2/2 ORFs	Viruses: 1.00	no support	no support	no support	no support	no support	no support
C954768	taxid assigned	based on 8/8 ORFs	Viruses: 1.00	Phixviricota: 1.00	Malgrandaviricetes: 1.00	Petitvirales: 1.00	Microviridae: 1.00	Sinsheimervirus: 1.00	Sinsheimervirus phiX174*: 1.00
C610603	no taxid assigned	no hits to database
C770977	taxid assigned	based on 2/2 ORFs	Viruses: 1.00	no support	no support	no support	no support	no support	no support
C735729	taxid assigned	based on 2/2 ORFs	Viruses: 1.00	no support	no support	no support	no support	no support	no support
C104596	taxid assigned	based on 1/4 ORFs	Viruses: 1.00	Duplornaviricota: 1.00	Chrymotiviricetes: 1.00	Ghabrivirales: 1.00	Totiviridae: 1.00	no support	no support	RNA
C923770	no taxid assigned	no hits to database
C667162	taxid assigned	based on 1/3 ORFs	Viruses: 1.00	no support	no support	no support	no support	no support	no support
C192162	taxid assigned	based on 2/4 ORFs	Viruses: 1.00	no support	no support	no support	no support	no support	no support
C870766	taxid assigned	based on 1/3 ORFs	Viruses: 1.00	Duplornaviricota: 1.00	Chrymotiviricetes: 1.00	Ghabrivirales: 1.00	Totiviridae: 1.00	NA	Pythium polare RNA virus 1: 1.00	RNA
C863242	taxid assigned	based on 1/1 ORFs	Viruses: 1.00	Kitrinoviricota: 1.00	Alsuviricetes: 1.00	Martellivirales: 1.00	Endornaviridae: 1.00	Alphaendornavirus: 1.00	no support	RNA
C306593	taxid assigned	based on 1/2 ORFs	Viruses: 1.00	no support	no support	no support	no support	no support	no support
C174603	taxid assigned	based on 1/1 ORFs	Viruses: 1.00	Negarnaviricota: 1.00	Ellioviricetes: 1.00	Bunyavirales: 1.00	Phenuiviridae: 1.00	no support	no support	RNA
C813898	taxid assigned	based on 1/1 ORFs	Viruses: 1.00	Negarnaviricota: 1.00	Ellioviricetes: 1.00	Bunyavirales: 1.00	Arenaviridae: 1.00	Mammarenavirus: 1.00	Lujo mammarenavirus: 1.00	RNA
C351389	taxid assigned	based on 1/1 ORFs	Viruses: 1.00	Negarnaviricota: 1.00	Ellioviricetes: 1.00	Bunyavirales: 1.00	Phenuiviridae: 1.00	no support	no support	RNA
C575388	no taxid assigned	no hits to database
C93287	taxid assigned	based on 1/1 ORFs	Viruses: 1.00	Kitrinoviricota: 1.00	Alsuviricetes: 1.00	Martellivirales: 1.00	Endornaviridae: 1.00	Alphaendornavirus: 1.00	Erysiphe cichoracearum alphaendornavirus: 1.00	RNA
C713993	taxid assigned	based on 2/2 ORFs	Viruses: 1.00	NA	NA	NA	NA	NA	Phytophthora infestans RNA virus 3: 1.00
C748702	taxid assigned	based on 1/1 ORFs	Viruses: 1.00	Kitrinoviricota: 1.00	Flasuviricetes: 1.00	Amarillovirales: 1.00	Flaviviridae: 1.00	NA	Diatom colony associated ssRNA virus 1: 1.00	RNA
C429496	taxid assigned	based on 1/9 ORFs	Viruses: 1.00	Uroviricota: 1.00	Caudoviricetes: 1.00	NA	NA	Phabquatrovirus: 1.00	Phabquatrovirus PHB04*: 1.00	A-proteobacteria	Rhodospirillales
C254505	taxid assigned	based on 2/3 ORFs	Viruses: 1.00	NA	NA	NA	NA	NA	Beihai barnacle virus 15: 0.53
C77709	taxid assigned	based on 1/1 ORFs	Viruses: 1.00	Kitrinoviricota: 1.00	Alsuviricetes: 1.00	Martellivirales: 1.00	Endornaviridae: 1.00	Alphaendornavirus: 1.00	Persea americana alphaendornavirus 1: 1.00	RNA
C387459	taxid assigned	based on 2/16 ORFs	Viruses: 1.00	NA	NA	NA	NA	NA	Shahe endorna-like virus 1: 0.51
C387251	no taxid assigned	no hits to database
C809317	taxid assigned	based on 1/1 ORFs	Viruses: 1.00	Kitrinoviricota: 1.00	Alsuviricetes: 1.00	Martellivirales: 1.00	Endornaviridae: 1.00	no support	no support	RNA
C731695	taxid assigned	based on 1/1 ORFs	Viruses: 1.00	Kitrinoviricota: 1.00	Alsuviricetes: 1.00	Martellivirales: 1.00	Endornaviridae: 1.00	NA	Diatom colony associated dsRNA virus 15: 1.00	RNA
C411980	taxid assigned	based on 1/1 ORFs	Viruses: 1.00	no support	no support	no support	no support	no support	no support
C807285	taxid assigned	based on 1/1 ORFs	Viruses: 1.00	Kitrinoviricota: 1.00	Alsuviricetes: 1.00	Martellivirales: 1.00	Endornaviridae: 1.00	no support	no support	RNA
C53126	taxid assigned	based on 1/2 ORFs	Viruses: 1.00	Kitrinoviricota: 1.00	Alsuviricetes: 1.00	Martellivirales: 1.00	Endornaviridae: 1.00	Alphaendornavirus: 1.00	no support	RNA
C708640	taxid assigned	based on 1/1 ORFs	Viruses: 1.00	Kitrinoviricota: 1.00	Alsuviricetes: 1.00	Martellivirales: 1.00	Endornaviridae: 1.00	NA	Diatom colony associated dsRNA virus 15: 1.00	RNA
C847081	taxid assigned	based on 1/1 ORFs	Viruses: 1.00	Kitrinoviricota: 1.00	Alsuviricetes: 1.00	Martellivirales: 1.00	Endornaviridae: 1.00	NA	Lagenaria siceraria endornavirus-Hubei: 1.00	RNA
C721505	taxid assigned	based on 1/1 ORFs	Viruses: 1.00	Kitrinoviricota: 1.00	Alsuviricetes: 1.00	Martellivirales: 1.00	Endornaviridae: 1.00	NA	Lagenaria siceraria endornavirus-Hubei: 1.00	RNA
C790901	taxid assigned	based on 1/3 ORFs	Viruses: 1.00	no support	no support	no support	no support	no support	no support
C740346	taxid assigned	based on 1/2 ORFs	Viruses: 1.00	no support	no support	no support	no support	no support	no support
C407553	taxid assigned	based on 1/1 ORFs	Viruses: 1.00	Kitrinoviricota: 1.00	Alsuviricetes: 1.00	Martellivirales: 1.00	Endornaviridae: 1.00	Alphaendornavirus: 1.00	no support	RNA
C375565	taxid assigned	based on 1/1 ORFs	Viruses: 1.00	no support	no support	no support	no support	no support	no support
C491824	taxid assigned	based on 1/2 ORFs	Viruses: 1.00	no support	no support	no support	no support	no support	no support
C792852	taxid assigned	based on 1/2 ORFs	Viruses: 1.00	no support	no support	no support	no support	no support	no support
C623648	taxid assigned	based on 1/2 ORFs	Viruses: 1.00	NA	NA	NA	NA	NA	Beihai barnacle virus 15: 1.00
C863037	taxid assigned	based on 2/8 ORFs	Viruses: 1.00	Uroviricota: 0.56	Caudoviricetes: 0.56	NA	NA	Donellivirus: 0.56	Donellivirus gee*: 0.56	B-proteobacteria	Massilia
C80343	taxid assigned	based on 1/2 ORFs	Viruses: 1.00	no support	no support	no support	no support	no support	no support
C332156	taxid assigned	based on 1/2 ORFs	Viruses: 1.00	NA	NA	NA	NA	NA	Beihai barnacle virus 15: 1.00
C517374	taxid assigned	based on 1/1 ORFs	Viruses: 1.00	no support	no support	no support	no support	no support	no support
C617171	taxid assigned	based on 2/2 ORFs	Viruses: 1.00	Duplornaviricota: 1.00	Chrymotiviricetes: 1.00	Ghabrivirales: 1.00	Totiviridae: 1.00	no support	no support	RNA
C605497	taxid assigned	based on 8/18 ORFs	Viruses: 1.00	Uroviricota: 1.00	Caudoviricetes: 1.00	no support	no support	no support	no support	A-proteobacteria	Brevundimonas
C875681	taxid assigned	based on 1/2 ORFs	Viruses: 1.00	Duplornaviricota: 1.00	Chrymotiviricetes: 1.00	Ghabrivirales: 1.00	Totiviridae: 1.00	NA	Pythium polare RNA virus 1: 1.00	RNA
C420816	taxid assigned	based on 4/20 ORFs	Viruses: 1.00	Uroviricota: 1.00	Caudoviricetes*: 1.00	no support	no support	no support	no support	A-proteobacteria	Brevundimonas
C305869	taxid assigned	based on 12/40 ORFs	Viruses: 1.00	Uroviricota: 1.00	Caudoviricetes: 1.00	no support	no support	no support	no support	A-proteobacteria	Brevundimonas
C420839	taxid assigned	based on 6/43 ORFs	Viruses: 1.00	Uroviricota: 1.00	Caudoviricetes: 1.00	no support	no support	no support	no support	A-proteobacteria	Brevundimonas
C820335	taxid assigned	based on 5/18 ORFs	Viruses: 1.00	Uroviricota: 1.00	Caudoviricetes: 1.00	no support	no support	no support	no support	A-proteobacteria	Brevundimonas
C703562	taxid assigned	based on 7/17 ORFs	Viruses: 1.00	Uroviricota: 1.00	Caudoviricetes*: 1.00	no support	no support	no support	no support	A-proteobacteria	Sphingomonas
C619163	taxid assigned	based on 10/20 ORFs	Viruses: 1.00	Uroviricota: 1.00	Caudoviricetes: 1.00	NA	NA	NA	Burkholderia phage Bcep176: 0.53	B-proteobacteria	Massilia
C587762	no taxid assigned	no hits to database
C589515	taxid assigned	based on 1/1 ORFs	Viruses: 1.00	Negarnaviricota: 1.00	Ellioviricetes: 1.00	Bunyavirales*: 1.00	no support	no support	no support	RNA
C495880	taxid assigned	based on 1/2 ORFs	Viruses: 1.00	Negarnaviricota: 1.00	Ellioviricetes: 1.00	Bunyavirales*: 1.00	no support	no support	no support	RNA
C448056	taxid assigned	based on 1/1 ORFs	Viruses: 1.00	Negarnaviricota: 1.00	Yunchangviricetes: 1.00	Goujianvirales: 1.00	Yueviridae: 1.00	Yuyuevirus: 1.00	Yuyuevirus shaheense: 1.00	RNA
C668133	taxid assigned	based on 1/2 ORFs	Viruses: 1.00	NA	NA	NA	NA	NA	Diatom colony associated dsRNA virus 16: 1.00
C526275	taxid assigned	based on 2/2 ORFs	Viruses: 1.00	Duplornaviricota: 1.00	Chrymotiviricetes: 1.00	Ghabrivirales: 1.00	Totiviridae: 1.00	no support	no support	RNA
C505061	no taxid assigned	no hits to database
C348927	taxid assigned	based on 2/2 ORFs	Viruses: 1.00	Duplornaviricota: 1.00	Chrymotiviricetes: 1.00	Ghabrivirales: 1.00	Totiviridae: 1.00	Totivirus: 1.00	Ustilago maydis virus H1: 1.00	RNA
C17838	taxid assigned	based on 1/1 ORFs	Viruses: 1.00	Kitrinoviricota: 1.00	Alsuviricetes: 1.00	Martellivirales: 1.00	Endornaviridae: 1.00	Alphaendornavirus: 1.00	Phaseolus vulgaris alphaendornavirus 3: 1.00	RNA
C86765	taxid assigned	based on 2/2 ORFs	Viruses: 1.00	Duplornaviricota: 0.53	Chrymotiviricetes: 0.53	Ghabrivirales: 0.53	Totiviridae: 0.53	NA	Papaya meleira virus: 0.53	RNA
C723764	taxid assigned	based on 2/2 ORFs	Viruses: 1.00	Duplornaviricota: 1.00	Chrymotiviricetes: 1.00	Ghabrivirales: 1.00	Totiviridae: 1.00	NA	Diatom colony associated dsRNA virus 12: 1.00	RNA
C902917	taxid assigned	based on 1/1 ORFs	Viruses: 1.00	Kitrinoviricota: 1.00	Alsuviricetes: 1.00	Martellivirales: 1.00	Endornaviridae: 1.00	Alphaendornavirus: 1.00	Rhizoctonia cerealis alphaendornavirus 1: 1.00	RNA
C507949	no taxid assigned	no hits to database
C313877	taxid assigned	based on 1/1 ORFs	Viruses: 1.00	Negarnaviricota: 1.00	Ellioviricetes: 1.00	Bunyavirales: 1.00	Peribunyaviridae: 1.00	Orthobunyavirus: 1.00	Koongol orthobunyavirus: 1.00	RNA
C234323	no taxid assigned	no hits to database
C724213	taxid assigned	based on 2/2 ORFs	Viruses: 1.00	no support	no support	no support	no support	no support	no support
C931124	taxid assigned	based on 1/2 ORFs	Viruses: 1.00	Negarnaviricota: 1.00	Ellioviricetes: 1.00	Bunyavirales: 1.00	Cruliviridae: 1.00	Lincruvirus*: 1.00	Lincruvirus wenlingense*: 1.00	RNA
C198082	no taxid assigned	no hits to database
C171745	taxid assigned	based on 1/4 ORFs	Viruses: 1.00	no support	no support	no support	no support	no support	no support
C938769	taxid assigned	based on 1/1 ORFs	Viruses: 1.00	Negarnaviricota: 1.00	Ellioviricetes: 1.00	Bunyavirales: 1.00	Hantaviridae: 1.00	Actinovirus: 1.00	Perch actinovirus: 1.00	RNA

## Sheet: P-replete Experiment
Table S2. Classification of viral contigs. P-replete experiment.
Contig	classification	reason	superkingdom	phylum	class	order	family	genus	species	HeatMapViralClassification	Putative Species of Host
C93977	taxid assigned	based on 2/2 ORFs	Viruses: 1.00	no support	no support	no support	no support	no support	no support
C408041	taxid assigned	based on 1/1 ORFs	Viruses: 1.00	Negarnaviricota: 1.00	Monjiviricetes: 1.00	Mononegavirales: 1.00	Artoviridae: 1.00	Peropuvirus: 1.00	no support	RNA
C510522	taxid assigned	based on 2/2 ORFs	Viruses: 1.00	no support	no support	no support	no support	no support	no support
C63716	taxid assigned	based on 1/4 ORFs	Viruses: 1.00	Duplornaviricota: 1.00	Chrymotiviricetes: 1.00	Ghabrivirales: 1.00	Totiviridae: 1.00	no support	no support	RNA
C543464	taxid assigned	based on 1/2 ORFs	Viruses: 1.00	NA	NA	NA	NA	NA	Circulifer tenellus virus 1: 1.00
C425401	taxid assigned	based on 2/3 ORFs	Viruses: 1.00	no support	no support	no support	no support	no support	no support
C88779	no taxid assigned	no hits to database
C536767	taxid assigned	based on 8/11 ORFs	Viruses: 1.00	Uroviricota: 1.00	Caudoviricetes: 1.00	NA	Schitoviridae: 0.79	no support	no support	G-Proteobacteria	Vibrio
C244908	taxid assigned	based on 3/17 ORFs	Viruses: 1.00	Uroviricota: 1.00	Caudoviricetes: 1.00	NA	NA	NA	Streptococcus phage 315.1: 0.52		Streptococcus
C80319	taxid assigned	based on 4/12 ORFs	Viruses: 1.00	Uroviricota: 1.00	Caudoviricetes*: 1.00	no support	no support	no support	no support
C71361	no taxid assigned	no hits to database
C2748	taxid assigned	based on 4/5 ORFs	Viruses: 1.00	Uroviricota: 1.00	Caudoviricetes: 1.00	NA	Schitoviridae: 1.00	no support	no support	G-Proteobacteria	Pseudomonas
C358799	taxid assigned	based on 5/8 ORFs	Viruses: 1.00	Uroviricota: 1.00	Caudoviricetes*: 1.00	no support	no support	no support	no support	G-Proteobacteria	Pseudomonas
C128740	taxid assigned	based on 2/16 ORFs	Viruses: 1.00	Uroviricota: 1.00	Caudoviricetes: 1.00	NA	Naomviridae: 0.52	Noahvirus*: 0.52	Noahvirus arc*: 0.52
C16736	taxid assigned	based on 6/23 ORFs	Viruses: 1.00	Uroviricota: 1.00	Caudoviricetes: 1.00	NA	Schitoviridae: 0.63	no support	no support
C252848	taxid assigned	based on 6/9 ORFs	Viruses: 1.00	Uroviricota: 1.00	Caudoviricetes*: 1.00	no support	no support	no support	no support
C282943	taxid assigned	based on 3/14 ORFs	Viruses: 1.00	Uroviricota: 1.00	Caudoviricetes: 1.00	NA	NA	Barbavirus: 0.66	no support
C163153	taxid assigned	based on 2/11 ORFs	Viruses: 1.00	Uroviricota: 1.00	Caudoviricetes*: 1.00	no support	no support	no support	no support
C447	taxid assigned	based on 1/1 ORFs	Viruses: 1.00	Negarnaviricota: 1.00	Ellioviricetes: 1.00	Bunyavirales: 1.00	Phenuiviridae: 1.00	Uukuvirus: 1.00	no support	RNA
C107064	taxid assigned	based on 2/11 ORFs	Viruses: 1.00	Uroviricota: 1.00	Caudoviricetes*: 1.00	no support	no support	no support	no support	A-Proteobacteria	Caulobacteraceae
C559185	taxid assigned	based on 4/7 ORFs	Viruses: 1.00	Uroviricota: 1.00	Caudoviricetes*: 1.00	no support	no support	no support	no support	B-Proteobacteria	Curvibacter
C308824	taxid assigned	based on 6/7 ORFs	Viruses: 1.00	Uroviricota: 1.00	Caudoviricetes: 1.00	NA	Schitoviridae: 1.00	no support	no support	G-Proteobacteria	Marinobacterium/Escherichia
C410452	taxid assigned	based on 5/9 ORFs	Viruses: 1.00	Uroviricota: 1.00	Caudoviricetes*: 1.00	no support	no support	no support	no support
C197683	taxid assigned	based on 3/6 ORFs	Viruses: 1.00	Uroviricota: 1.00	Caudoviricetes: 1.00	Crassvirales: 0.71	Steigviridae: 0.71	no support	no support
C458793	taxid assigned	based on 5/17 ORFs	Viruses: 1.00	Uroviricota: 1.00	Caudoviricetes*: 1.00	no support	no support	no support	no support
C134204	taxid assigned	based on 5/11 ORFs	Viruses: 1.00	Uroviricota: 1.00	Caudoviricetes*: 1.00	no support	no support	no support	no support	G-Proteobacteria	Vibrio
C31632	taxid assigned	based on 17/27 ORFs	Viruses: 1.00	Uroviricota: 0.91	Caudoviricetes: 0.91	NA	Zobellviridae: 0.58	no support	no support	G-Proteobacteria	Pseudomonas
C112359	taxid assigned	based on 17/24 ORFs	Viruses: 1.00	Uroviricota: 1.00	Caudoviricetes: 1.00	NA	Zobellviridae: 0.97	no support	no support	G-Proteobacteria	Pseudomonas
C555075	taxid assigned	based on 5/17 ORFs	Viruses: 1.00	Uroviricota: 1.00	Caudoviricetes: 1.00	NA	Zobellviridae: 0.89	no support	no support
C262686	taxid assigned	based on 1/1 ORFs	Viruses: 1.00	NA	NA	NA	NA	NA	Hubei tombus-like virus 43: 1.00
C536193	taxid assigned	based on 3/13 ORFs	Viruses: 1.00	Uroviricota: 0.81	Caudoviricetes: 0.81	NA	NA	Ravarandavirus: 0.73	no support	Cyanobacteria	Microcystis
C15051	taxid assigned	based on 3/18 ORFs	Viruses: 1.00	Uroviricota: 0.66	Caudoviricetes*: 0.66	no support	no support	no support	no support	Cyanobacteria	Microcystis
C508421	taxid assigned	based on 1/2 ORFs	Viruses: 1.00	Uroviricota: 1.00	Caudoviricetes: 1.00	NA	NA	Immutovirus: 1.00	Immutovirus immuto*: 1.00	Cyanobacteria	Microcystis
C551212	taxid assigned	based on 2/18 ORFs	Viruses: 1.00	no support	no support	no support	no support	no support	no support
C333604	taxid assigned	based on 2/6 ORFs	Viruses: 1.00	Uroviricota: 1.00	Caudoviricetes: 1.00	NA	NA	Tankvirus: 0.59	Tankvirus tank*: 0.59	Cyanobacteria	Microcystis
C31612	no taxid assigned	no hits to database
C243686	taxid assigned	based on 4/25 ORFs	Viruses: 1.00	Uroviricota: 1.00	Caudoviricetes*: 1.00	no support	no support	no support	no support
C420509	taxid assigned	based on 2/25 ORFs	Viruses: 1.00	Uroviricota: 1.00	Caudoviricetes*: 1.00	no support	no support	no support	no support	Cyanobacteria	Kovacikia
C137232	taxid assigned	based on 3/28 ORFs	Viruses: 1.00	Uroviricota: 1.00	Caudoviricetes*: 1.00	no support	no support	no support	no support
C223956	no taxid assigned	no hits to database
C127101	taxid assigned	based on 7/13 ORFs	Viruses: 1.00	Uroviricota: 1.00	Caudoviricetes*: 1.00	no support	no support	no support	no support	G-Proteobacteria	Pseudomonas
C334473	taxid assigned	based on 3/9 ORFs	Viruses: 1.00	Uroviricota: 1.00	Caudoviricetes: 1.00	no support	no support	no support	no support	Cyanobacteria	Pseudanabaena
C506494	no taxid assigned	no hits to database
C458055	taxid assigned	based on 3/5 ORFs	Viruses: 1.00	Uroviricota: 1.00	Caudoviricetes: 1.00	NA	NA	NA	Ralstonia phage RS138: 0.68	B-Proteobacteria	Ralstonia
C208892	taxid assigned	based on 1/9 ORFs	Viruses: 1.00	Uroviricota: 1.00	Caudoviricetes: 1.00	NA	Aggregaviridae: 1.00	Harrekavirus*: 1.00	Harrekavirus harreka*: 1.00		Cytophagales
C55666	taxid assigned	based on 6/9 ORFs	Viruses: 1.00	Uroviricota: 1.00	Caudoviricetes*: 1.00	no support	no support	no support	no support	A-Proteobacteria	Rhodobacter
C154766	taxid assigned	based on 2/9 ORFs	Viruses: 1.00	no support	no support	no support	no support	no support	no support
C143262	taxid assigned	based on 1/12 ORFs	Viruses: 1.00	Uroviricota: 1.00	Caudoviricetes*: 1.00	no support	no support	no support	no support
C15673	taxid assigned	based on 7/9 ORFs	Viruses: 1.00	Uroviricota: 1.00	Caudoviricetes: 1.00	NA	Autographiviridae: 0.95	no support	no support	A-Proteobacteria	Agrobacterium
C14411	taxid assigned	based on 8/18 ORFs	Viruses: 1.00	Uroviricota: 1.00	Caudoviricetes: 1.00	NA	Autographiviridae: 0.85	no support	no support	G-Proteobacteria	Xanthomonas?
C527173	taxid assigned	based on 4/14 ORFs	Viruses: 1.00	Uroviricota: 1.00	Caudoviricetes: 1.00	NA	Autographiviridae: 1.00	no support	no support	A-Proteobacteria	Rhizobium
C399819	taxid assigned	based on 1/15 ORFs	Viruses: 1.00	Uroviricota: 1.00	Caudoviricetes: 1.00	NA	NA	NA	Rhodococcus phage ReqiDocB7: 1.00		Rhodococcus
C450472	taxid assigned	based on 2/11 ORFs	Viruses: 1.00	Uroviricota: 1.00	Caudoviricetes: 1.00	NA	NA	NA	Synechococcus phage S-CBS1: 0.69	Cyanobacteria	Synechococcus
C110121	taxid assigned	based on 4/15 ORFs	Viruses: 1.00	Uroviricota: 1.00	Caudoviricetes: 1.00	NA	NA	NA	Xylella phage Xfas53: 0.62	G-Proteobacteria	Xylella
C365292	taxid assigned	based on 1/16 ORFs	Viruses: 1.00	Uroviricota: 1.00	Caudoviricetes: 1.00	NA	NA	Feofaniavirus: 1.00	Feofaniavirus Eho49: 1.00
C531402	no taxid assigned	no hits to database
C344561	taxid assigned	based on 1/4 ORFs	Viruses: 1.00	Negarnaviricota: 1.00	Monjiviricetes: 1.00	Mononegavirales: 1.00	Mymonaviridae: 1.00	no support	no support	RNA
C438922	taxid assigned	based on 2/2 ORFs	Viruses: 1.00	no support	no support	no support	no support	no support	no support
C563003	taxid assigned	based on 8/8 ORFs	Viruses: 1.00	Phixviricota: 1.00	Malgrandaviricetes: 1.00	Petitvirales: 1.00	Microviridae: 1.00	Sinsheimervirus: 1.00	Sinsheimervirus phiX174*: 1.00
C391451	taxid assigned	based on 1/1 ORFs	Viruses: 1.00	Negarnaviricota: 1.00	Ellioviricetes: 1.00	Bunyavirales: 1.00	Nairoviridae: 1.00	Orthonairovirus: 1.00	no support	RNA
C413051	taxid assigned	based on 1/2 ORFs	Viruses: 1.00	no support	no support	no support	no support	no support	no support
C355289	taxid assigned	based on 1/1 ORFs	Viruses: 1.00	Kitrinoviricota: 1.00	Flasuviricetes: 1.00	Amarillovirales: 1.00	Flaviviridae: 1.00	NA	Diatom colony associated ssRNA virus 1: 1.00	RNA
C77969	taxid assigned	based on 1/1 ORFs	Viruses: 1.00	no support	no support	no support	no support	no support	no support
C411673	taxid assigned	based on 1/2 ORFs	Viruses: 1.00	Duplornaviricota: 1.00	Chrymotiviricetes: 1.00	Ghabrivirales: 1.00	Totiviridae: 1.00	NA	Pythium polare RNA virus 1: 1.00	RNA
C319872	taxid assigned	based on 1/2 ORFs	Viruses: 1.00	no support	no support	no support	no support	no support	no support
C459577	taxid assigned	based on 1/3 ORFs	Viruses: 1.00	NA	NA	NA	NA	NA	Hubei leech virus 4: 1.00
C349148	taxid assigned	based on 1/1 ORFs	Viruses: 1.00	Negarnaviricota: 1.00	Yunchangviricetes: 1.00	Goujianvirales: 1.00	Yueviridae: 1.00	Yuyuevirus: 1.00	Yuyuevirus shaheense: 1.00	RNA
C379985	taxid assigned	based on 1/7 ORFs	Viruses: 1.00	Nucleocytoviricota: 1.00	Megaviricetes: 1.00	no support	no support	no support	no support
C29761	no taxid assigned	no hits to database
C241179	taxid assigned	based on 22/66 ORFs	Viruses: 1.00	Uroviricota: 1.00	Caudoviricetes*: 1.00	no support	no support	no support	no support	B-Proteobacteria	Massillia
C23003	no taxid assigned	no hits to database
C478604	no taxid assigned	no hits to database
C30392	taxid assigned	based on 35/76 ORFs	Viruses: 1.00	Uroviricota: 1.00	Caudoviricetes*: 1.00	no support	no support	no support	no support	B-Proteobacteria	Pusilimonas
C254588	taxid assigned	based on 1/2 ORFs	Viruses: 1.00	no support	no support	no support	no support	no support	no support
C514482	taxid assigned	based on 1/2 ORFs	Viruses: 1.00	Kitrinoviricota: 1.00	Alsuviricetes: 1.00	Martellivirales: 1.00	Endornaviridae: 1.00	Alphaendornavirus: 1.00	no support	RNA
C347411	taxid assigned	based on 1/2 ORFs	Viruses: 1.00	Duplornaviricota: 1.00	Chrymotiviricetes: 1.00	Ghabrivirales: 1.00	Megabirnaviridae: 1.00	Megabirnavirus: 1.00	Rosellinia necatrix megabirnavirus 1: 1.00	RNA
C4536	taxid assigned	based on 6/14 ORFs	Viruses: 1.00	Uroviricota: 1.00	Caudoviricetes: 1.00	no support	no support	no support	no support	A-Proteobacteria	Brevundimonas
C5705	taxid assigned	based on 1/3 ORFs	Viruses: 1.00	no support	no support	no support	no support	no support	no support
C363047	no taxid assigned	no hits to database
C280548	no taxid assigned	no hits to database
C284545	taxid assigned	based on 4/12 ORFs	Viruses: 1.00	Nucleocytoviricota: 0.54	Megaviricetes: 0.54	Algavirales: 0.54	Phycodnaviridae*: 0.54	no support	no support
C185584	taxid assigned	based on 1/2 ORFs	Viruses: 1.00	NA	NA	NA	NA	NA	Wuhan insect virus 31: 1.00
C416933	taxid assigned	based on 2/16 ORFs	Viruses: 1.00	Uroviricota: 1.00	Caudoviricetes*: 1.00	no support	no support	no support	no support	B-Proteobacteria	Acidovorax
C282521	taxid assigned	based on 6/13 ORFs	Viruses: 1.00	Uroviricota: 1.00	Caudoviricetes*: 1.00	no support	no support	no support	no support	B-Proteobacteria	Acidovorax
C63707	taxid assigned	based on 1/11 ORFs	Viruses: 1.00	Uroviricota: 1.00	Caudoviricetes: 1.00	NA	Schitoviridae: 1.00	no support	no support	B-Proteobacteria	Acidovorax
C393661	taxid assigned	based on 7/13 ORFs	Viruses: 1.00	Uroviricota: 0.97	Caudoviricetes*: 0.97	no support	no support	no support	no support	B-Proteobacteria	Acidovorax
C529090	no taxid assigned	no hits to database
C381844	taxid assigned	based on 7/17 ORFs	Viruses: 1.00	Uroviricota: 1.00	Caudoviricetes*: 1.00	no support	no support	no support	no support	A-Proteobacteria	Sphingimonas
C551039	taxid assigned	based on 2/14 ORFs	Viruses: 1.00	Uroviricota: 1.00	Caudoviricetes: 1.00	NA	NA	NA	Stenotrophomonas phage S1: 0.54	G-Proteobacteria	Stenotrophomonas
C127459	taxid assigned	based on 4/9 ORFs	Viruses: 1.00	Uroviricota: 1.00	Caudoviricetes: 1.00	NA	NA	NA	Pseudomonas phage phiPSA1: 0.61	A-Proteobacteria	Brevundimonas
C560008	taxid assigned	based on 9/20 ORFs	Viruses: 1.00	Uroviricota: 1.00	Caudoviricetes*: 1.00	no support	no support	no support	no support	B-Proteobacteria	Acidovorax
C319582	taxid assigned	based on 2/3 ORFs	Viruses: 1.00	Duplornaviricota: 1.00	Chrymotiviricetes: 1.00	Ghabrivirales: 1.00	Totiviridae: 1.00	no support	no support	RNA
C319143	no taxid assigned	no hits to database
C417695	taxid assigned	based on 3/7 ORFs	Viruses: 1.00	Uroviricota: 0.81	Caudoviricetes: 0.81	NA	Peduoviridae: 0.81	no support	no support	B-Proteobacteria	Acidovorax
C411553	taxid assigned	based on 1/9 ORFs	Viruses: 1.00	Uroviricota: 1.00	Caudoviricetes*: 1.00	no support	no support	no support	no support	B-Proteobacteria	Duganella
